# Supplementary material for: Rapid Response to SARS-CoV-2 in Aotearoa New Zealand: Implementation of a Diagnostic Test and Characterization of the First COVID-19 Cases in the South Island
Source: Viruses. 2021 Nov 4;13(11):2222. doi: 10.3390/v13112222 (PMC8623489; doi:10.3390/v13112222)
Supplement: Supplementary file 1 [file viruses-13-02222-s001.zip]

Archive with 1 entries (1 files):
- viruses-1394394-supplementary.pdf
